# Supplementary material for: Electrophysiological Approaches to Understanding Brain–Muscle Interactions During Gait: A Systematic Review
Source: Bioengineering (Basel). 2025 Apr 29;12(5):471. doi: 10.3390/bioengineering12050471 (PMC12108685; doi:10.3390/bioengineering12050471)
Supplement: Supplementary file 1 [file bioengineering-12-00471-s001.zip]

Archive with 1 entries (1 files):
- bioengineering-3517760-supplementary.pdf
